# Supplementary material for: Suppression of microRNA168 enhances salt tolerance in rice (Oryza sativa L.)
Source: BMC Plant Biol. 2022 Dec 3;22:563. doi: 10.1186/s12870-022-03959-1 (PMC9719116; doi:10.1186/s12870-022-03959-1)
Supplement: Supplementary file 4 — Table S4. Distribution of up-regulated DEGs into different categories of Gene Ontology (GO). [file 12870_2022_3959_MOESM4_ESM.xlsx]

## Sheet: up.GO.Enrichment.final
Table S4. Distribution of up-regulated DEGs into different categories of Gene Ontology (GO)
GO_ID	GO_Name	Class	Seqs
GO:0015291	secondary active transmembrane transporter activity	Molecular function	LOC_Os04g37980,LOC_Os03g39710,LOC_Os11g43960,LOC_Os10g39440,LOC_Os03g01700,LOC_Os10g39980,LOC_Os01g07730,
GO:0022853	active ion transmembrane transporter activity	Molecular function	LOC_Os04g37980,LOC_Os03g39710,LOC_Os11g43960,LOC_Os10g39440,LOC_Os03g01700,LOC_Os10g39980,LOC_Os01g07730,
GO:0022804	active transmembrane transporter activity	Molecular function	LOC_Os01g42830,LOC_Os04g37980,LOC_Os03g39710,LOC_Os11g43960,LOC_Os10g39440,LOC_Os05g04610,LOC_Os03g01700,LOC_Os03g50540,LOC_Os10g39980,LOC_Os01g07730,
GO:0015103	inorganic anion transmembrane transporter activity	Molecular function	LOC_Os10g40600,LOC_Os02g51110,LOC_Os03g01700,LOC_Os10g39980,LOC_Os01g07730,
GO:0022857	transmembrane transporter activity	Molecular function	LOC_Os07g37110,LOC_Os10g40600,LOC_Os01g42830,LOC_Os05g41420,LOC_Os04g37980,LOC_Os03g39710,LOC_Os11g43960,LOC_Os06g12310,LOC_Os01g74110,LOC_Os02g51110,LOC_Os10g39440,LOC_Os05g04610,LOC_Os03g01700,LOC_Os12g18110,LOC_Os03g50540,LOC_Os10g39980,LOC_Os01g07730,
GO:0005215	transporter activity	Molecular function	LOC_Os07g37110,LOC_Os10g40600,LOC_Os01g42830,LOC_Os05g41420,LOC_Os04g37980,LOC_Os03g39710,LOC_Os11g43960,LOC_Os06g12310,LOC_Os01g74110,LOC_Os02g51110,LOC_Os10g39440,LOC_Os05g04610,LOC_Os03g01700,LOC_Os12g18110,LOC_Os03g50540,LOC_Os10g39980,LOC_Os01g07730,
GO:0008509	anion transmembrane transporter activity	Molecular function	LOC_Os10g40600,LOC_Os11g43960,LOC_Os02g51110,LOC_Os03g01700,LOC_Os12g18110,LOC_Os10g39980,LOC_Os01g07730,
GO:0015075	ion transmembrane transporter activity	Molecular function	LOC_Os10g40600,LOC_Os04g37980,LOC_Os03g39710,LOC_Os11g43960,LOC_Os01g74110,LOC_Os02g51110,LOC_Os10g39440,LOC_Os03g01700,LOC_Os12g18110,LOC_Os10g39980,LOC_Os01g07730,
GO:0015318	inorganic molecular entity transmembrane transporter activity	Molecular function	LOC_Os10g40600,LOC_Os04g37980,LOC_Os03g39710,LOC_Os06g12310,LOC_Os01g74110,LOC_Os02g51110,LOC_Os10g39440,LOC_Os03g01700,LOC_Os12g18110,LOC_Os10g39980,LOC_Os01g07730,
GO:0015399	primary active transmembrane transporter activity	Molecular function	LOC_Os01g42830,LOC_Os05g04610,LOC_Os03g01700,LOC_Os03g50540,LOC_Os10g39980,
GO:0042803	protein homodimerization activity	Molecular function	LOC_Os01g51540,LOC_Os11g05480,LOC_Os04g01690,LOC_Os06g02520,LOC_Os11g32110,LOC_Os01g15260,
GO:0016491	oxidoreductase activity	Molecular function	LOC_Os01g38580,LOC_Os04g10160,LOC_Os01g01710,LOC_Os02g39160,LOC_Os04g57560,LOC_Os07g23430,LOC_Os12g15920,LOC_Os01g61160,LOC_Os01g16020,LOC_Os10g25040,LOC_Os01g73170,LOC_Os06g11240,LOC_Os03g52860,LOC_Os03g50540,
GO:0022890	inorganic cation transmembrane transporter activity	Molecular function	LOC_Os04g37980,LOC_Os03g39710,LOC_Os01g74110,LOC_Os10g39440,LOC_Os03g01700,LOC_Os10g39980,
GO:0005887	integral component of plasma membrane	Cellular component	LOC_Os05g41420,LOC_Os06g12310,LOC_Os02g51110,LOC_Os03g01700,LOC_Os10g39980,
GO:0009505	plant-type cell wall	Cellular component	LOC_Os03g20420,LOC_Os02g51110,LOC_Os01g73170,LOC_Os03g55350,LOC_Os04g38450,
GO:0071944	cell periphery	Cellular component	LOC_Os03g20420,LOC_Os07g37110,LOC_Os10g40600,LOC_Os05g41420,LOC_Os03g62600,LOC_Os02g51680,LOC_Os06g12310,LOC_Os01g74110,LOC_Os06g13180,LOC_Os02g51110,LOC_Os12g38300,LOC_Os08g09010,LOC_Os01g14520,LOC_Os01g72080,LOC_Os01g73170,LOC_Os12g01140,LOC_Os01g58580,LOC_Os03g55350,LOC_Os02g38120,LOC_Os04g38450,LOC_Os05g04610,LOC_Os09g17329,LOC_Os04g33740,LOC_Os03g01700,LOC_Os06g43990,LOC_Os10g39980,
GO:0005618	cell wall	Cellular component	LOC_Os03g20420,LOC_Os02g51680,LOC_Os02g51110,LOC_Os08g09010,LOC_Os01g73170,LOC_Os03g55350,LOC_Os04g38450,LOC_Os04g33740,
GO:0055085	transmembrane transport	Biological process	LOC_Os07g37110,LOC_Os10g40600,LOC_Os01g42830,LOC_Os05g41420,LOC_Os04g37980,LOC_Os03g39710,LOC_Os11g43960,LOC_Os06g12310,LOC_Os01g74110,LOC_Os02g51110,LOC_Os12g38300,LOC_Os01g14520,LOC_Os10g39440,LOC_Os11g32110,LOC_Os04g38450,LOC_Os05g04610,LOC_Os08g39380,LOC_Os03g01700,LOC_Os12g18110,LOC_Os10g39980,LOC_Os01g07730,
GO:0034220	ion transmembrane transport	Biological process	LOC_Os10g40600,LOC_Os04g37980,LOC_Os03g39710,LOC_Os11g43960,LOC_Os06g12310,LOC_Os01g74110,LOC_Os02g51110,LOC_Os12g38300,LOC_Os01g14520,LOC_Os10g39440,LOC_Os11g32110,LOC_Os04g38450,LOC_Os03g01700,LOC_Os12g18110,LOC_Os10g39980,LOC_Os01g07730,
GO:0098656	anion transmembrane transport	Biological process	LOC_Os10g40600,LOC_Os11g43960,LOC_Os02g51110,LOC_Os01g14520,LOC_Os04g38450,LOC_Os03g01700,LOC_Os12g18110,LOC_Os10g39980,LOC_Os01g07730,
GO:0006811	ion transport	Biological process	LOC_Os10g40600,LOC_Os04g37980,LOC_Os03g39710,LOC_Os11g43960,LOC_Os06g12310,LOC_Os01g74110,LOC_Os02g51110,LOC_Os12g38300,LOC_Os01g14520,LOC_Os10g39440,LOC_Os11g32110,LOC_Os04g38450,LOC_Os03g01700,LOC_Os12g18110,LOC_Os10g39980,LOC_Os01g07730,
GO:0006810	transport	Biological process	LOC_Os07g37110,LOC_Os10g40600,LOC_Os01g42830,LOC_Os01g38580,LOC_Os05g41420,LOC_Os03g19420,LOC_Os04g37980,LOC_Os03g39710,LOC_Os11g43960,LOC_Os06g12310,LOC_Os10g02500,LOC_Os01g74110,LOC_Os02g51110,LOC_Os12g38300,LOC_Os01g14520,LOC_Os10g39440,LOC_Os11g32110,LOC_Os06g48330,LOC_Os01g15260,LOC_Os04g38450,LOC_Os05g04610,LOC_Os08g39380,LOC_Os10g40120,LOC_Os01g50530,LOC_Os04g33740,LOC_Os03g01700,LOC_Os12g…
GO:0015698	inorganic anion transport	Biological process	LOC_Os10g40600,LOC_Os02g51110,LOC_Os01g14520,LOC_Os03g01700,LOC_Os10g39980,
GO:0051234	establishment of localization	Biological process	LOC_Os07g37110,LOC_Os10g40600,LOC_Os01g42830,LOC_Os01g38580,LOC_Os05g41420,LOC_Os03g19420,LOC_Os04g37980,LOC_Os03g39710,LOC_Os11g43960,LOC_Os06g12310,LOC_Os10g02500,LOC_Os01g74110,LOC_Os02g51110,LOC_Os12g38300,LOC_Os01g14520,LOC_Os10g39440,LOC_Os11g32110,LOC_Os06g48330,LOC_Os01g15260,LOC_Os04g38450,LOC_Os05g04610,LOC_Os08g39380,LOC_Os10g40120,LOC_Os01g50530,LOC_Os04g33740,LOC_Os03g01700,LOC_Os12g…
GO:0006820	anion transport	Biological process	LOC_Os10g40600,LOC_Os11g43960,LOC_Os02g51110,LOC_Os01g14520,LOC_Os04g38450,LOC_Os03g01700,LOC_Os12g18110,LOC_Os10g39980,LOC_Os01g07730,
GO:0008299	isoprenoid biosynthetic process	Biological process	LOC_Os01g38580,LOC_Os01g01710,LOC_Os02g39160,LOC_Os01g16020,LOC_Os04g09900,LOC_Os01g50530,
GO:0016114	terpenoid biosynthetic process	Biological process	LOC_Os01g38580,LOC_Os01g01710,LOC_Os01g16020,LOC_Os04g09900,LOC_Os01g50530,
GO:0051179	localization	Biological process	LOC_Os07g37110,LOC_Os10g40600,LOC_Os01g42830,LOC_Os01g38580,LOC_Os05g41420,LOC_Os03g19420,LOC_Os04g37980,LOC_Os03g39710,LOC_Os11g43960,LOC_Os06g12310,LOC_Os10g02500,LOC_Os01g74110,LOC_Os02g51110,LOC_Os12g38300,LOC_Os01g14520,LOC_Os10g39440,LOC_Os11g32110,LOC_Os06g48330,LOC_Os01g15260,LOC_Os04g38450,LOC_Os05g04610,LOC_Os08g39380,LOC_Os10g40120,LOC_Os01g50530,LOC_Os04g33740,LOC_Os03g01700,LOC_Os12g…
GO:0098660	inorganic ion transmembrane transport	Biological process	LOC_Os04g37980,LOC_Os03g39710,LOC_Os01g74110,LOC_Os02g51110,LOC_Os12g38300,LOC_Os10g39440,LOC_Os11g32110,LOC_Os03g01700,LOC_Os10g39980,
GO:0006720	isoprenoid metabolic process	Biological process	LOC_Os01g38580,LOC_Os01g01710,LOC_Os02g39160,LOC_Os01g16020,LOC_Os04g09900,LOC_Os01g50530,
GO:0097237	cellular response to toxic substance	Biological process	LOC_Os12g38300,LOC_Os01g73170,LOC_Os01g58580,LOC_Os04g38450,LOC_Os05g03640,
GO:0009636	response to toxic substance	Biological process	LOC_Os11g14040,LOC_Os02g41580,LOC_Os12g38300,LOC_Os01g73170,LOC_Os01g58580,LOC_Os04g38450,LOC_Os05g03640,
GO:0006721	terpenoid metabolic process	Biological process	LOC_Os01g38580,LOC_Os01g01710,LOC_Os01g16020,LOC_Os04g09900,LOC_Os01g50530,
GO:0098655	cation transmembrane transport	Biological process	LOC_Os04g37980,LOC_Os03g39710,LOC_Os01g74110,LOC_Os12g38300,LOC_Os10g39440,LOC_Os11g32110,LOC_Os03g01700,LOC_Os10g39980,
GO:0009733	response to auxin	Biological process	LOC_Os01g38580,LOC_Os05g41420,LOC_Os06g48590,LOC_Os01g50490,LOC_Os10g02500,LOC_Os02g35690,LOC_Os05g04610,
GO:0006812	cation transport	Biological process	LOC_Os04g37980,LOC_Os03g39710,LOC_Os01g74110,LOC_Os12g38300,LOC_Os10g39440,LOC_Os11g32110,LOC_Os03g01700,LOC_Os10g39980,
GO:0006979	response to oxidative stress	Biological process	LOC_Os04g01690,LOC_Os12g38300,LOC_Os01g58580,LOC_Os04g35070,LOC_Os04g38450,LOC_Os07g43160,LOC_Os03g50540,
GO:0071702	organic substance transport	Biological process	LOC_Os07g37110,LOC_Os04g37980,LOC_Os03g39710,LOC_Os11g43960,LOC_Os02g51110,LOC_Os12g38300,LOC_Os10g39440,LOC_Os04g38450,LOC_Os08g39380,LOC_Os10g40120,LOC_Os12g18110,LOC_Os01g07730,
GO:0055114	obsolete oxidation-reduction process	Biological process	LOC_Os01g38580,LOC_Os04g10160,LOC_Os01g01710,LOC_Os02g39160,LOC_Os04g57560,LOC_Os07g23430,LOC_Os12g15920,LOC_Os01g61160,LOC_Os12g38300,LOC_Os01g16020,LOC_Os10g25040,LOC_Os01g73170,LOC_Os06g11240,LOC_Os03g52860,LOC_Os03g50540,
